# Supplementary material for: System analysis based on the migration- and invasion-related gene sets identifies the infiltration-related genes of glioma
Source: Front Oncol. 2023 Apr 6;13:1075716. doi: 10.3389/fonc.2023.1075716 (PMC10117932; doi:10.3389/fonc.2023.1075716)
Supplement: Supplementary file 1 [file DataSheet_1.csv]

Commongene
COL4A1
COL4A2
TIMP1
SERPINH1
TNFRSF12A
CLIC1
ANXA2P2
TAGLN2
ANXA2
ANXA1
SRPX2
EMP3
GPX8
IGFBP2
CCDC109B
CD248
ADAM12
PDPN
PDLIM1
LOC541471
PLAU
SERPINA5
CHI3L1
VIM
PLEK2
ABCC3
KIAA0040
NCRNA00152
COL1A1
TUBA1C
PLAT
COL5A2
COL1A2
ITGB3
CLEC5A
RAB42
COL5A1
HTRA3
MMP9
SERPINA3
TRPM8
NOX4
LSP1
METTL7B
CLCF1
STC1
COL6A2
C1R
PLP2
ANXA2P1
STEAP3
SERPINE1
ESM1
TMEM71
SOCS3
GDF15
TNFRSF11B
EMILIN2
SH2D4A
CHI3L2
NNMT
FMOD
LUM
POSTN
HOXA5
C21orf7
KDELR3
LOXL1
LIF
SHOX2
GPRC5A
PCOLCE
TNFAIP6
COL8A1
PTX3
HOXA1
IBSP
LOX
CFI
HSPA7
MAP1LC3C
VAV3
LTF
PLA2G2A
OR51E1
CHRNA9
HOXA3
CTHRC1
FOSL1
HOXB3
PHLDA2
HOXC6
GALNT5
RBP1
CA3
SPON2
HOXC10
G0S2
HOXA4
C15orf48
OTP
HOXD11
OCIAD2
SAA1
