# Supplementary material for: System analysis based on the migration- and invasion-related gene sets identifies the infiltration-related genes of glioma
Source: Front Oncol. 2023 Apr 6;13:1075716. doi: 10.3389/fonc.2023.1075716 (PMC10117932; doi:10.3389/fonc.2023.1075716)
Supplement: Supplementary file 2 [file DataSheet_2.csv]

Hubgene_WGCNA_turquoise
ITGA5
PHLDA2
COL4A2
COL4A1
SERPING1
CFI
MR1
IGFBP2
IGFBP7
NSUN7
HOXA5
HOXA4
HOXA3
HOXA1
MRC2
LGALS3
LGALS1
LOX
C15orf48
SERPINA5
UPP1
BCAT1
FAM70B
LIF
B3GNT5
FN1
HFE
C1orf54
TTC26
PDPN
SLC43A3
C1S
C1R
PCOLCE
SAA1
ADAM12
TNFRSF11B
FBXO39
RPS2P32
GNG12
C21orf7
G0S2
CLIC1
OTP
TIMP1
LDHA
RAB42
PDLIM1
NAMPT
PLA2G2A
BCL3
STC1
ACTN1
MAP1LC3C
PLP2
CLEC5A
SRPX2
C1RL
TNFRSF1A
FOSL1
S100A6
NCRNA00152
VIM
TUBA1C
LOC541471
FAM176B
COL1A2
ARAP3
GADD45A
HOXC6
C5orf62
CCDC109B
TMEM71
CISH
SLC27A3
ADAMTSL4
LOC154761
POSTN
PTX3
VAV3
LCTL
GDF15
MIR155HG
CA3
MMP9
TNFRSF12A
FSTL1
VAMP5
DIRAS3
LSP1
ITGB3
COL5A2
COL5A1
TAGLN2
TRPM8
TUBB6
CHRNA9
MSN
COL8A1
HSPA7
PPIC
DPYD
SHOX2
SERPINA3
NNMT
COL1A1
SPAG4
COL6A2
SOCS1
SOCS3
EMILIN2
EMILIN1
FAM115C
FAM114A1
ARHGAP18
PLEK2
OCIAD2
ANXA1
PYGL
CLEC18B
IBSP
MMP14
MMP11
LTF
TMSB10
ANXA2
FAM129A
SPRY1
LAMC1
GPX8
TEAD3
EFEMP2
VDR
EMP3
ANXA2P1
ANXA2P2
SERPINE1
HOXD11
BACE2
METTL7B
GALNT5
SERPINH1
CD248
LOXL1
SLC25A24
KDELC2
SMAGP
ISG20
CD58
RAB34
FAM20C
CTHRC1
CHI3L2
CHI3L1
RDH10
VASN
PLIN2
PRICKLE3
RBP1
GPRC5A
SH2D4A
HOXB3
FAM109B
LOC100270710
TMEM154
MARVELD1
FMOD
SH2D2A
PSRC1
LXN
NOX4
OR51E1
PTGIR
HOXC10
VEGFA
HTRA3
CLCF1
LUM
ANG
SOD2
KDELR3
STEAP3
OSMR
FKBP9
TNFAIP6
SPON2
LOC100130776
CD97
ESM1
BGN
TPRG1
ABCC3
PLAU
KIAA0040
PLAT
PTRF
